# Supplementary material for: Effects of feeding high-moisture corn on milk quality, serum antioxidant indices and intestinal microflora of Chinese Holstein cows
Source: Front Vet Sci. 2026 Apr 10;12:1732794. doi: 10.3389/fvets.2025.1732794 (PMC13107647; doi:10.3389/fvets.2025.1732794)
Supplement: Supplementary file 1 [file Table_1.xlsx]

## Sheet: Sheet1
组别	Sample	Chao1	Shannon	Simpson
对照组	YPFY_1	706.7	7.63375	0.979587
对照组	YPFY_2	486.341	6.86485	0.980442
对照组	YPFY_3	648.914	7.66564	0.986847
对照组	YPFY_4	593.787	7.66025	0.989431
对照组	YPFY_5	636.295	7.83263	0.991
对照组	YPFY_6	788.656	8.39895	0.994399
对照组	YPFY_7	648.222	7.90135	0.990337
对照组	YPFY_8	1129.22	8.33292	0.992002
对照组	YPFY_9	583.177	7.56991	0.986823
对照组	YPFY_10	643.054	7.69449	0.9889
	average	686.437	7.75547	0.987977
试验组	GSFY_1	579.386	7.26838	0.980161
试验组	GSFY_2	664.798	8.15338	0.992907
试验组	GSFY_3	722.141	8.08605	0.992534
试验组	GSFY_4	658.217	7.90992	0.991362
试验组	GSFY_5	726.536	8.34796	0.993641
试验组	GSFY_6	729.53	7.97943	0.989458
试验组	GSFY_7	648.312	6.8741	0.947308
试验组	GSFY_8	626.756	7.53982	0.985991
试验组	GSFY_9	588.962	7.25168	0.975789
试验组	GSFY_10	705.849	8.00753	0.987998
	average	665.049	7.74183	0.983715
	对比	-0.0311578	-0.00175992	-0.00431361
P	P＞0.05	P＞0.05	P＞0.05	P＞0.05
